# Supplementary material for: Myoglobin Interaction with Lactate Rapidly Releases Oxygen: Studies on Binding Thermodynamics, Spectroscopy, and Oxygen Kinetics
Source: Int J Mol Sci. 2022 Apr 26;23(9):4747. doi: 10.3390/ijms23094747 (PMC9103699; doi:10.3390/ijms23094747)
Supplement: Supplementary file 1 [file ijms-23-04747-s001.zip]

Archive with 1 entries (1 files):
- ijms-1678837-supplementary.pdf
